# Supplementary material for: 16S amplicon-based microbiome biomapping of a commercial broiler hatchery
Source: Anim Microbiome. 2024 Aug 9;6:46. doi: 10.1186/s42523-024-00334-3 (PMC11312677; doi:10.1186/s42523-024-00334-3)
Supplement: Supplementary file 3 — Additional file 3 [file 42523_2024_334_MOESM3_ESM.xlsx]

## Sheet: Sheet1
	EI	PrI	PoI	Pr	T	FAC		Total
Swabs
Egg Shell	8	8	8					24
Floor Drain	8	8		8	8			32
Fans/Air ducts	8	8	8	8	8			40
Equipment				8				8
Tables						8		8
Sinks						8		8
Floors						8		8
BaitBoxes	8	8	8					24
EggShell/Fluff				8				8
ChickPad Feces					8			8
CityWater						8		8
WasteWater						8		8
Total	32	32	24	32	24	40
