# Supplementary material for: 16S amplicon-based microbiome biomapping of a commercial broiler hatchery
Source: Anim Microbiome. 2024 Aug 9;6:46. doi: 10.1186/s42523-024-00334-3 (PMC11312677; doi:10.1186/s42523-024-00334-3)
Supplement: Supplementary file 5 — Additional file 5 [file 42523_2024_334_MOESM5_ESM.xlsx]

## Sheet: Hatchery
Names	total	elements
Core_El Core_Fac Core_PoI Core_Pr Core_PrI Core_T	20	ASV120
		ASV48
		ASV2
		ASV35
		ASV28
		ASV16
		ASV17
		ASV7
		ASV58
		ASV14
		ASV5
		ASV32
		ASV1
		ASV8
		ASV10
		ASV68
		ASV4
		ASV83
		ASV3
		ASV113
Core_El Core_PoI Core_Pr Core_PrI Core_T	21	ASV62
		ASV79
		ASV129
		ASV6
		ASV30
		ASV9
		ASV52
		ASV44
		ASV92
		ASV42
		ASV34
		ASV64
		ASV40
		ASV144
		ASV23
		ASV22
		ASV78
		ASV126
		ASV15
		ASV31
		ASV63
Core_El Core_Fac Core_PoI Core_Pr Core_PrI	13	ASV80
		ASV50
		ASV11
		ASV61
		ASV26
		ASV88
		ASV85
		ASV202
		ASV27
		ASV45
		ASV36
		ASV96
		ASV13
Core_El Core_Fac Core_PoI Core_PrI Core_T	6	ASV75
		ASV87
		ASV82
		ASV55
		ASV71
		ASV116
Core_Fac Core_PoI Core_Pr Core_PrI Core_T	3	ASV84
		ASV20
		ASV18
Core_El Core_PoI Core_Pr Core_PrI	31	ASV94
		ASV203
		ASV190
		ASV67
		ASV281
		ASV39
		ASV145
		ASV56
		ASV19
		ASV54
		ASV72
		ASV245
		ASV114
		ASV147
		ASV60
		ASV162
		ASV209
		ASV106
		ASV157
		ASV154
		ASV146
		ASV215
		ASV107
		ASV160
		ASV65
		ASV212
		ASV141
		ASV69
		ASV143
		ASV57
		ASV233
Core_El Core_PoI Core_PrI Core_T	11	ASV446
		ASV545
		ASV127
		ASV211
		ASV268
		ASV38
		ASV99
		ASV51
		ASV199
		ASV29
		ASV163
Core_El Core_Fac Core_PoI Core_PrI	7	ASV122
		ASV24
		ASV159
		ASV73
		ASV165
		ASV133
		ASV331
Core_El Core_Fac Core_Pr Core_PrI	5	ASV176
		ASV46
		ASV105
		ASV235
		ASV74
Core_El Core_PoI Core_Pr Core_T	1	ASV76
Core_PoI Core_Pr Core_PrI Core_T	2	ASV150
		ASV41
Core_Fac Core_PoI Core_Pr Core_PrI	5	ASV77
		ASV47
		ASV104
		ASV59
		ASV193
Core_Fac Core_PoI Core_Pr Core_T	1	ASV86
Core_El Core_PoI Core_PrI	65	ASV260
		ASV317
		ASV461
		ASV238
		ASV175
		ASV472
		ASV137
		ASV298
		ASV380
		ASV379
		ASV37
		ASV220
		ASV733
		ASV282
		ASV188
		ASV98
		ASV234
		ASV108
		ASV264
		ASV369
		ASV326
		ASV315
		ASV453
		ASV284
		ASV1049
		ASV95
		ASV213
		ASV90
		ASV810
		ASV435
		ASV470
		ASV231
		ASV480
		ASV537
		ASV1028
		ASV206
		ASV334
		ASV607
		ASV695
		ASV423
		ASV311
		ASV136
		ASV581
		ASV111
		ASV263
		ASV347
		ASV218
		ASV658
		ASV170
		ASV603
		ASV290
		ASV686
		ASV528
		ASV100
		ASV420
		ASV402
		ASV221
		ASV276
		ASV158
		ASV195
		ASV316
		ASV248
		ASV554
		ASV393
		ASV301
Core_El Core_Pr Core_PrI	6	ASV33
		ASV760
		ASV434
		ASV251
		ASV343
		ASV241
Core_El Core_PrI Core_T	17	ASV132
		ASV155
		ASV186
		ASV244
		ASV387
		ASV474
		ASV706
		ASV149
		ASV125
		ASV257
		ASV357
		ASV115
		ASV230
		ASV197
		ASV128
		ASV198
		ASV305
Core_El Core_Fac Core_PrI	10	ASV348
		ASV173
		ASV332
		ASV247
		ASV118
		ASV171
		ASV204
		ASV168
		ASV240
		ASV124
Core_El Core_PoI Core_T	1	ASV431
Core_El Core_Pr Core_T	2	ASV359
		ASV413
Core_El Core_Fac Core_Pr	1	ASV43
Core_PoI Core_Pr Core_PrI	1	ASV138
Core_PoI Core_PrI Core_T	17	ASV223
		ASV201
		ASV299
		ASV286
		ASV497
		ASV616
		ASV371
		ASV187
		ASV487
		ASV638
		ASV333
		ASV1043
		ASV534
		ASV179
		ASV214
		ASV148
		ASV279
Core_Fac Core_PoI Core_PrI	2	ASV200
		ASV352
Core_Pr Core_PrI Core_T	3	ASV70
		ASV207
		ASV280
Core_Fac Core_Pr Core_PrI	4	ASV216
		ASV269
		ASV312
		ASV236
Core_Fac Core_PrI Core_T	2	ASV415
		ASV110
Core_PoI Core_Pr Core_T	2	ASV740
		ASV119
Core_Fac Core_PoI Core_Pr	1	ASV328
Core_El Core_PrI	144	ASV642
		ASV625
		ASV897
		ASV103
		ASV273
		ASV443
		ASV557
		ASV418
		ASV938
		ASV666
		ASV552
		ASV425
		ASV689
		ASV615
		ASV980
		ASV866
		ASV809
		ASV490
		ASV548
		ASV788
		ASV580
		ASV747
		ASV623
		ASV319
		ASV680
		ASV1291
		ASV293
		ASV196
		ASV346
		ASV694
		ASV956
		ASV501
		ASV559
		ASV764
		ASV1129
		ASV365
		ASV1034
		ASV386
		ASV481
		ASV1169
		ASV140
		ASV655
		ASV671
		ASV289
		ASV491
		ASV715
		ASV612
		ASV429
		ASV401
		ASV639
		ASV482
		ASV664
		ASV451
		ASV1084
		ASV447
		ASV958
		ASV755
		ASV731
		ASV629
		ASV1269
		ASV543
		ASV531
		ASV455
		ASV313
		ASV1194
		ASV600
		ASV1256
		ASV414
		ASV1510
		ASV471
		ASV229
		ASV662
		ASV382
		ASV182
		ASV399
		ASV815
		ASV602
		ASV955
		ASV478
		ASV336
		ASV164
		ASV604
		ASV322
		ASV324
		ASV445
		ASV584
		ASV724
		ASV1499
		ASV1183
		ASV294
		ASV947
		ASV1244
		ASV444
		ASV617
		ASV350
		ASV751
		ASV571
		ASV959
		ASV277
		ASV539
		ASV535
		ASV496
		ASV53
		ASV1396
		ASV942
		ASV593
		ASV829
		ASV541
		ASV579
		ASV494
		ASV562
		ASV467
		ASV314
		ASV567
		ASV621
		ASV848
		ASV619
		ASV856
		ASV791
		ASV409
		ASV699
		ASV391
		ASV818
		ASV345
		ASV881
		ASV325
		ASV492
		ASV722
		ASV522
		ASV768
		ASV498
		ASV538
		ASV249
		ASV797
		ASV373
		ASV684
		ASV274
		ASV754
		ASV1245
		ASV988
		ASV631
		ASV91
		ASV208
		ASV285
Core_El Core_PoI	4	ASV2016
		ASV705
		ASV1157
		ASV672
Core_El Core_Pr	2	ASV151
		ASV134
Core_El Core_T	6	ASV255
		ASV161
		ASV358
		ASV363
		ASV870
		ASV946
Core_El Core_Fac	5	ASV109
		ASV452
		ASV306
		ASV339
		ASV340
Core_PoI Core_PrI	34	ASV495
		ASV641
		ASV918
		ASV590
		ASV742
		ASV1612
		ASV729
		ASV1386
		ASV553
		ASV342
		ASV412
		ASV1164
		ASV568
		ASV693
		ASV502
		ASV439
		ASV258
		ASV669
		ASV378
		ASV511
		ASV437
		ASV102
		ASV1348
		ASV1709
		ASV395
		ASV761
		ASV838
		ASV587
		ASV25
		ASV388
		ASV1252
		ASV922
		ASV594
		ASV873
Core_Pr Core_PrI	13	ASV377
		ASV310
		ASV965
		ASV394
		ASV275
		ASV403
		ASV181
		ASV178
		ASV166
		ASV121
		ASV714
		ASV509
		ASV549
Core_PrI Core_T	21	ASV1024
		ASV533
		ASV360
		ASV578
		ASV330
		ASV659
		ASV139
		ASV574
		ASV464
		ASV685
		ASV489
		ASV189
		ASV407
		ASV592
		ASV183
		ASV458
		ASV646
		ASV745
		ASV560
		ASV265
		ASV879
Core_Fac Core_PrI	9	ASV719
		ASV21
		ASV508
		ASV436
		ASV184
		ASV266
		ASV400
		ASV354
		ASV582
Core_PoI Core_Pr	7	ASV270
		ASV153
		ASV304
		ASV510
		ASV296
		ASV329
		ASV180
Core_PoI Core_T	4	ASV635
		ASV652
		ASV349
		ASV728
Core_Fac Core_PoI	3	ASV321
		ASV475
		ASV267
Core_Pr Core_T	15	ASV396
		ASV353
		ASV227
		ASV142
		ASV250
		ASV81
		ASV598
		ASV210
		ASV228
		ASV12
		ASV169
		ASV254
		ASV645
		ASV131
		ASV381
Core_Fac Core_Pr	6	ASV225
		ASV192
		ASV546
		ASV408
		ASV156
		ASV448
Core_Fac Core_T	1	ASV185
Core_El	215	ASV1776
		ASV1398
		ASV1103
		ASV3036
		ASV1518
		ASV1133
		ASV3831
		ASV1108
		ASV252
		ASV1436
		ASV948
		ASV1610
		ASV112
		ASV999
		ASV1073
		ASV914
		ASV1488
		ASV1042
		ASV3748
		ASV1050
		ASV3430
		ASV749
		ASV2815
		ASV1170
		ASV816
		ASV990
		ASV1329
		ASV4113
		ASV3107
		ASV1160
		ASV1476
		ASV3309
		ASV1015
		ASV824
		ASV3067
		ASV3473
		ASV1081
		ASV1094
		ASV2360
		ASV1830
		ASV1849
		ASV278
		ASV1131
		ASV765
		ASV1035
		ASV2681
		ASV253
		ASV3389
		ASV1377
		ASV1186
		ASV385
		ASV891
		ASV2059
		ASV2958
		ASV1916
		ASV4147
		ASV1979
		ASV673
		ASV1657
		ASV3029
		ASV3668
		ASV1770
		ASV2583
		ASV1385
		ASV953
		ASV903
		ASV2897
		ASV376
		ASV1152
		ASV3183
		ASV2797
		ASV3592
		ASV2318
		ASV1022
		ASV936
		ASV1053
		ASV779
		ASV2255
		ASV4395
		ASV1432
		ASV2400
		ASV529
		ASV1124
		ASV869
		ASV1459
		ASV1112
		ASV1426
		ASV515
		ASV1258
		ASV1275
		ASV224
		ASV2600
		ASV505
		ASV804
		ASV1061
		ASV718
		ASV865
		ASV1021
		ASV913
		ASV982
		ASV698
		ASV2978
		ASV2707
		ASV813
		ASV700
		ASV1313
		ASV901
		ASV772
		ASV2960
		ASV1983
		ASV1100
		ASV1162
		ASV969
		ASV1641
		ASV1769
		ASV2027
		ASV1176
		ASV702
		ASV2654
		ASV1652
		ASV1134
		ASV2094
		ASV1132
		ASV1280
		ASV3576
		ASV2689
		ASV1262
		ASV226
		ASV1405
		ASV2394
		ASV1938
		ASV2071
		ASV1941
		ASV2757
		ASV650
		ASV3072
		ASV688
		ASV2385
		ASV3131
		ASV1656
		ASV2376
		ASV1239
		ASV406
		ASV1332
		ASV898
		ASV397
		ASV1711
		ASV2886
		ASV1831
		ASV1068
		ASV1046
		ASV1260
		ASV981
		ASV1511
		ASV1451
		ASV1002
		ASV1557
		ASV2359
		ASV885
		ASV1440
		ASV1547
		ASV2784
		ASV1026
		ASV2108
		ASV327
		ASV2621
		ASV1458
		ASV2824
		ASV1003
		ASV2167
		ASV3166
		ASV777
		ASV1009
		ASV3046
		ASV1836
		ASV1613
		ASV1748
		ASV272
		ASV1105
		ASV1460
		ASV985
		ASV1431
		ASV1366
		ASV665
		ASV1550
		ASV1327
		ASV896
		ASV1215
		ASV1404
		ASV1761
		ASV1393
		ASV2493
		ASV743
		ASV575
		ASV417
		ASV483
		ASV460
		ASV2014
		ASV1939
		ASV3608
		ASV2087
		ASV449
		ASV2111
		ASV577
		ASV1886
		ASV674
		ASV1937
		ASV935
		ASV963
		ASV960
		ASV1114
		ASV1609
		ASV532
		ASV636
		ASV1099
Core_PrI	277	ASV1651
		ASV1842
		ASV205
		ASV1485
		ASV780
		ASV769
		ASV1008
		ASV875
		ASV2133
		ASV1029
		ASV3713
		ASV773
		ASV1140
		ASV3809
		ASV2177
		ASV1406
		ASV1381
		ASV1467
		ASV1057
		ASV1222
		ASV1263
		ASV232
		ASV1355
		ASV677
		ASV2433
		ASV2975
		ASV1367
		ASV1526
		ASV890
		ASV1265
		ASV1120
		ASV2655
		ASV1200
		ASV1532
		ASV1442
		ASV653
		ASV2222
		ASV1531
		ASV701
		ASV1927
		ASV1149
		ASV1627
		ASV622
		ASV1368
		ASV2233
		ASV2512
		ASV1045
		ASV1528
		ASV774
		ASV814
		ASV1691
		ASV2446
		ASV1495
		ASV2357
		ASV951
		ASV759
		ASV1027
		ASV432
		ASV819
		ASV564
		ASV2107
		ASV1479
		ASV1230
		ASV1954
		ASV803
		ASV712
		ASV1184
		ASV1678
		ASV555
		ASV422
		ASV651
		ASV608
		ASV1664
		ASV835
		ASV703
		ASV974
		ASV648
		ASV727
		ASV588
		ASV2618
		ASV1340
		ASV523
		ASV3154
		ASV1521
		ASV1646
		ASV710
		ASV3279
		ASV1126
		ASV2772
		ASV517
		ASV2750
		ASV1018
		ASV1202
		ASV987
		ASV790
		ASV1272
		ASV1668
		ASV1130
		ASV893
		ASV1066
		ASV1482
		ASV1144
		ASV2915
		ASV1137
		ASV880
		ASV2190
		ASV2949
		ASV3386
		ASV1211
		ASV2086
		ASV837
		ASV2168
		ASV2254
		ASV1077
		ASV1981
		ASV344
		ASV2541
		ASV1552
		ASV644
		ASV1783
		ASV3149
		ASV2413
		ASV2653
		ASV853
		ASV576
		ASV2973
		ASV1820
		ASV2280
		ASV2311
		ASV3064
		ASV3252
		ASV3121
		ASV900
		ASV1444
		ASV3530
		ASV462
		ASV1318
		ASV2103
		ASV723
		ASV1172
		ASV2501
		ASV1282
		ASV1188
		ASV1803
		ASV2032
		ASV864
		ASV1234
		ASV2013
		ASV789
		ASV823
		ASV1861
		ASV426
		ASV832
		ASV1441
		ASV507
		ASV1121
		ASV1378
		ASV775
		ASV1321
		ASV1074
		ASV1508
		ASV748
		ASV1019
		ASV1380
		ASV1653
		ASV2439
		ASV1453
		ASV2615
		ASV1573
		ASV297
		ASV1116
		ASV2309
		ASV1235
		ASV907
		ASV1885
		ASV1583
		ASV2235
		ASV2853
		ASV320
		ASV2134
		ASV3282
		ASV1400
		ASV1437
		ASV709
		ASV442
		ASV806
		ASV801
		ASV1075
		ASV1394
		ASV1082
		ASV1725
		ASV1455
		ASV1905
		ASV610
		ASV984
		ASV1530
		ASV656
		ASV1503
		ASV1219
		ASV2816
		ASV1175
		ASV1304
		ASV812
		ASV1064
		ASV1119
		ASV2225
		ASV1636
		ASV758
		ASV757
		ASV1826
		ASV3432
		ASV1989
		ASV2429
		ASV1742
		ASV1058
		ASV1161
		ASV1515
		ASV2358
		ASV911
		ASV2369
		ASV1683
		ASV1150
		ASV1771
		ASV1303
		ASV421
		ASV1481
		ASV3606
		ASV1726
		ASV2031
		ASV828
		ASV904
		ASV1945
		ASV2662
		ASV1890
		ASV850
		ASV1052
		ASV3366
		ASV477
		ASV708
		ASV1341
		ASV1326
		ASV1204
		ASV711
		ASV1284
		ASV1173
		ASV1904
		ASV2633
		ASV1203
		ASV1923
		ASV2231
		ASV261
		ASV1545
		ASV2943
		ASV1738
		ASV1993
		ASV1125
		ASV1812
		ASV614
		ASV2509
		ASV2330
		ASV3100
		ASV2660
		ASV1687
		ASV1834
		ASV3006
		ASV798
		ASV1083
		ASV2193
		ASV2256
		ASV1674
		ASV1900
		ASV2460
		ASV2296
		ASV1433
		ASV2249
		ASV2731
		ASV771
Core_PoI	43	ASV550
		ASV697
		ASV466
		ASV362
		ASV1030
		ASV536
		ASV888
		ASV1439
		ASV1010
		ASV1004
		ASV606
		ASV796
		ASV847
		ASV428
		ASV1308
		ASV1903
		ASV979
		ASV2161
		ASV920
		ASV884
		ASV563
		ASV239
		ASV817
		ASV762
		ASV596
		ASV243
		ASV513
		ASV364
		ASV716
		ASV842
		ASV1371
		ASV649
		ASV844
		ASV1466
		ASV526
		ASV894
		ASV730
		ASV707
		ASV1559
		ASV1257
		ASV556
		ASV1895
		ASV663
Core_Pr	47	ASV512
		ASV450
		ASV1425
		ASV1438
		ASV167
		ASV618
		ASV302
		ASV335
		ASV488
		ASV843
		ASV931
		ASV468
		ASV366
		ASV620
		ASV808
		ASV630
		ASV49
		ASV438
		ASV776
		ASV503
		ASV271
		ASV637
		ASV383
		ASV874
		ASV830
		ASV787
		ASV392
		ASV939
		ASV152
		ASV1345
		ASV915
		ASV877
		ASV499
		ASV784
		ASV696
		ASV337
		ASV97
		ASV1163
		ASV1136
		ASV295
		ASV191
		ASV661
		ASV1602
		ASV427
		ASV479
		ASV591
		ASV921
Core_T	133	ASV405
		ASV954
		ASV1013
		ASV1434
		ASV895
		ASV504
		ASV424
		ASV389
		ASV1062
		ASV506
		ASV725
		ASV1199
		ASV242
		ASV1032
		ASV766
		ASV398
		ASV1365
		ASV355
		ASV802
		ASV1316
		ASV1167
		ASV291
		ASV416
		ASV878
		ASV1624
		ASV741
		ASV1417
		ASV1520
		ASV570
		ASV1101
		ASV613
		ASV1067
		ASV292
		ASV858
		ASV932
		ASV805
		ASV925
		ASV1091
		ASV746
		ASV595
		ASV1154
		ASV1681
		ASV657
		ASV820
		ASV721
		ASV782
		ASV469
		ASV493
		ASV1601
		ASV934
		ASV440
		ASV736
		ASV1289
		ASV101
		ASV1311
		ASV542
		ASV1248
		ASV927
		ASV484
		ASV902
		ASV909
		ASV1693
		ASV734
		ASV485
		ASV992
		ASV246
		ASV632
		ASV530
		ASV640
		ASV1447
		ASV237
		ASV308
		ASV123
		ASV1744
		ASV863
		ASV174
		ASV1879
		ASV1358
		ASV906
		ASV566
		ASV964
		ASV1430
		ASV361
		ASV1166
		ASV654
		ASV976
		ASV465
		ASV457
		ASV1223
		ASV1546
		ASV834
		ASV889
		ASV822
		ASV794
		ASV923
		ASV1228
		ASV1142
		ASV135
		ASV667
		ASV949
		ASV1138
		ASV950
		ASV1155
		ASV739
		ASV1978
		ASV1221
		ASV411
		ASV861
		ASV1667
		ASV944
		ASV1266
		ASV986
		ASV283
		ASV287
		ASV883
		ASV356
		ASV1201
		ASV763
		ASV368
		ASV524
		ASV500
		ASV404
		ASV679
		ASV892
		ASV753
		ASV516
		ASV1224
		ASV456
		ASV1055
		ASV1193
		ASV1534
		ASV177
		ASV307
Core_Fac	106	ASV194
		ASV961
		ASV519
		ASV1597
		ASV750
		ASV572
		ASV583
		ASV1733
		ASV1005
		ASV259
		ASV521
		ASV1429
		ASV463
		ASV1238
		ASV1516
		ASV117
		ASV675
		ASV217
		ASV370
		ASV1619
		ASV375
		ASV351
		ASV1863
		ASV1862
		ASV687
		ASV441
		ASV811
		ASV1110
		ASV919
		ASV172
		ASV2317
		ASV2651
		ASV540
		ASV647
		ASV2374
		ASV288
		ASV886
		ASV565
		ASV2951
		ASV66
		ASV840
		ASV476
		ASV1277
		ASV1972
		ASV860
		ASV374
		ASV1673
		ASV634
		ASV262
		ASV2221
		ASV995
		ASV627
		ASV1670
		ASV419
		ASV1156
		ASV1312
		ASV1574
		ASV660
		ASV573
		ASV2623
		ASV473
		ASV2046
		ASV1412
		ASV1007
		ASV93
		ASV626
		ASV318
		ASV551
		ASV917
		ASV303
		ASV1079
		ASV998
		ASV1128
		ASV527
		ASV676
		ASV767
		ASV1756
		ASV852
		ASV2169
		ASV1760
		ASV1839
		ASV433
		ASV1700
		ASV857
		ASV367
		ASV2043
		ASV756
		ASV89
		ASV720
		ASV1553
		ASV454
		ASV1864
		ASV611
		ASV952
		ASV341
		ASV323
		ASV1344
		ASV628
		ASV2123
		ASV219
		ASV338
		ASV737
		ASV585
		ASV1141
		ASV807
		ASV2607
